# Supplementary material for: Hyodeoxycholic Acid Suppresses High-Fat-Diet–Promoted MC38-Syngeneic Colorectal Tumor Growth via Bile Acid Remodeling and Microbiota Modulation
Source: Nutrients. 2025 Dec 17;17(24):3939. doi: 10.3390/nu17243939 (PMC12735938; doi:10.3390/nu17243939)
Supplement: Supplementary file 1 [file nutrients-17-03939-s001.zip]

Archive with 1 entries (1 files):
- nutrients-3996942-supplementary.pdf
